# Supplementary material for: Analysis of the joint effect of SNPs to identify independent loci and allelic heterogeneity in schizophrenia GWAS data
Source: Transl Psychiatry. 2017 Dec 18;7:1289. doi: 10.1038/s41398-017-0033-2 (PMC5802566; doi:10.1038/s41398-017-0033-2)
Supplement: Supplementary file 2 — Supplementary Table 1 [file 41398_2017_33_MOESM2_ESM.xlsx]

## Sheet: Sheet1
Rank 1	SNP	Chr	A1	A2	HG19 pos	Dist Mb	CLUMP p-value		Rank 2	SNP	Chr	HG19 pos	A1	freq	b	se	CLUMP p-value	bJ	bJ_se	Joint p-value	Cond. P-value	LD if different SNPs	Comment
58	rs301797	1	A	C	8487322	--	2.724e-09		54	rs301797	1	8487322	A	0.322	0.0682006	0.0115	2.724e-09	0.0673493	0.0115072	4.83342e-09		same
50	rs1498232	1	T	C	30433950	21.9466	1.284e-09		46	rs1498232	1	30433950	T	0.303	0.0698991	0.0115	1.284e-09	0.0698991	0.0115063	1.24096e-09		same
42	rs11210892	1	A	G	44100083	13.6661	4.97e-10		38	rs11210892	1	44100083	A	0.652	-0.0695001	0.0112	4.97e-10	-0.0695001	0.0112065	5.58357e-10		same
39	rs12129573	1	A	C	73768365	29.6683	2.346e-10		35	rs10890032	1	73789323	T	0.396	0.0687982	0.0109	3.33e-10	0.0687982	0.0109066	2.82723e-10		1
4	rs1702294	1	T	C	98501983	24.7336	2.794e-17		5	rs1702294	1	98501983	T	0.216	-0.115703	0.0137	2.794e-17	-0.115703	0.0137167	3.30664e-17		same
44	rs140505938	1	T	C	150031489	51.5295	9.337e-10		44	rs12062861	1	150017280	A	0.175	-0.0909975	0.0149	9.978e-10	-0.0909975	0.0149094	1.03871e-09		1
88	rs10803138	1	A	G	243555218	93.5237	1.788e-08		72	rs10803138	1	243555218	A	0.278	-0.0707981	0.0126	1.788e-08	-0.0707981	0.0126067	1.95524e-08		same
	rs1509378	2	A	G	22754465	--	8.371e-08		82	rs1509378	2	22754465	A	0.354	0.0618004	0.0115	8.371e-08	0.0630746	0.0115077	4.22686e-08			Became significant in joint analysis
	rs12474906	2	A	C	28033537	5.27907	1.014e-07		85	rs12474906	2	28033537	A	0.788	0.0700017	0.0131	1.014e-07	0.071461	0.0131083	4.99271e-08			Became significant in joint analysis
16	rs11682175	2	T	C	57987592	29.9541	2.543e-12		15	rs11682175	2	57987592	T	0.561	-0.0741957	0.0106	2.543e-12	-0.0741957	0.0106077	2.66147e-12		same
78	rs6430095	2	A	G	146439944	88.4524	1.209e-08		67	rs67082009	2	146420103	A	0.206	0.0808977	0.0142	1.259e-08	0.0808977	0.014208	1.24241e-08		0.9
108	rs2909457	2	A	G	162845854	16.4059	4.375e-08		84	rs2909457	2	162845854	A	0.574	-0.0589966	0.0108	4.375e-08	-0.0589966	0.0108048	4.75595e-08		same
22	rs11693094	2	T	C	185601419	22.7556	7.131e-12		21	rs11693094	2	185601419	T	0.429	-0.0733021	0.0107	7.131e-12	-0.0729366	0.0107077	9.65166e-12		same
74	rs59979824	2	A	C	193848339	8.24692	1.079e-08		59	rs59979824	2	193848339	A	0.335	-0.0663962	0.0116	1.079e-08	-0.0666157	0.011607	9.50782e-09		same
96	rs6716963	2	A	G	194367539	0.5192	2.334e-08														0.00012	same
24	rs6434928	2	A	G	198304576	3.93704	1.478e-11		29	rs6434928	2	198304576	A	0.695	-0.0759959	0.0113	1.478e-11	-0.0740072	0.01131	6.00792e-11		same
97	rs1837495	2	A	G	198921200	0.616624	2.355e-08														0.33	same
102	rs6704641	2	A	G	200164251	1.24305	3.397e-08														3.7e-06	same
6	rs281768	2	A	T	200825239	0.660988	3.468e-14		9	rs796364	2	200716118	A	0.821	-0.0999971	0.0133	5.89e-14	-0.0989868	0.0133142	1.04836e-13		0.8
75	rs11685299	2	A	C	225391295	24.5661	1.109e-08		61	rs11685299	2	225391295	A	0.321	-0.0648052	0.0113	1.109e-08	-0.064717	0.0113055	1.03804e-08		same
67	rs7588513	2	C	G	233551529	8.16023	6.4e-09			rs2010496	2	233553512	T				1.137e-06				0.253954	0.85
18	rs6704768	2	A	G	233592500	0.040971	3.148e-12		16	rs6704768	2	233592500	A	0.529	-0.0737973	0.0106	3.148e-12	-0.0737291	0.0106077	3.63896e-12		same
33	rs895435	2	A	G	233789094	0.196594	6.928e-11														0.0016	same
29	rs17194490	3	T	G	2547785	--	4.865e-11		27	rs17194490	3	2547785	T	0.165	0.0970995	0.0148	4.865e-11	0.0970995	0.0148102	5.51802e-11		same
19	rs75968099	3	T	C	36858582	34.3108	3.386e-12		19	rs9876421	3	36848315	T	0.343	0.0777015	0.0113	7.22e-12	0.0777015	0.0113082	6.36412e-12		0.9
71	rs11717383	3	T	G	52287467	15.4289	7.336e-09														0.041	same
27	rs2535627	3	T	C	52845104	0.557637	3.956e-11		23	rs2535627	3	52845104	T	0.497	0.0701975	0.0106	3.956e-11	0.0713943	0.0106093	1.70352e-11		same
107	rs1353545	3	C	G	60287844	7.44274	4.255e-08			rs932273	3	60290721	C				1.154e-07				9.3e-08	0.99
98	rs832187	3	T	C	63833049	3.54521	2.584e-08		73	rs832190	3	63842628	T	0.613	-0.0608015	0.0109	2.689e-08	-0.0611928	0.0109081	2.02499e-08		1
30	rs7432375	3	A	G	136288404	72.4554	5.274e-11		28	rs7432375	3	136288404	A	0.441	-0.0713993	0.0109	5.274e-11	-0.0713993	0.0109073	5.90924e-11		same
32	rs34796896	3	A	G	180623254	44.3349	6.234e-11		30	rs34796896	3	180623254	A	0.194	-0.086397	0.0132	6.234e-11	-0.086397	0.0132082	6.10419e-11		same
86	rs9841616	3	A	T	181167584	0.54433	1.654e-08			rs9821501	3	181167346	G				1.498e-05				0.0002345	0.88
79	rs215411	4	A	T	23423602	--	1.224e-08		76	rs215412	4	23423585	A	0.329	0.0635005	0.0114	2.274e-08	0.0635005	0.0114054	2.58263e-08		1
73	rs10520163	4	T	C	170626551	147.203	1.02e-08		63	rs10520163	4	170626551	T	0.475	0.0608975	0.0106	1.02e-08	0.0606553	0.0106053	1.06928e-08		same
76	rs1106568	4	A	G	176861300	6.23475	1.145e-08		69	rs1106568	4	176861300	A	0.744	-0.0694037	0.0122	1.145e-08	-0.0691222	0.012206	1.48782e-08		same
80	rs1501357	5	T	C	45364874	--	1.236e-08		65	rs1501357	5	45364874	T	0.822	-0.0765031	0.0134	1.236e-08	-0.0765031	0.0134061	1.15251e-08		same
10	rs4391122	5	A	G	60598542	15.2337	1.734e-13		10	rs4391122	5	60598542	A	0.538	-0.0789025	0.0107	1.734e-13	-0.0789025	0.0107089	1.73253e-13		same
82	rs16867576	5	A	G	88746330	28.1478	1.358e-08		68	rs16867576	5	88746330	A	0.88	0.095801	0.0169	1.358e-08	0.095801	0.0169086	1.46341e-08		same
93	rs10043984	5	T	C	137712120	48.9658	2.176e-08														3.2e-05	same
64	rs3849046	5	T	C	137851191	0.139071	4.833e-09		53	rs3849046	5	137851191	T	0.508	0.0627025	0.0107	4.833e-09	0.0627025	0.0107056	4.71297e-09		same
66	rs10515678	5	T	C	152323235	14.472	5.592e-09														2.5e-05	same
46	rs2973155	5	T	C	152608618	0.285383	1.016e-09		42	rs2973155	5	152608618	T	0.363	-0.067305	0.011	1.016e-09	-0.067305	0.0110061	9.64122e-10		same
94	rs12522290	5	C	G	152797655	0.189037	2.227e-08			rs12522297	5	152797487	G				2.957e-08				0.0004	1
104	rs13170232	5	A	T	152899531	0.101876	3.817e-08			rs7727515	5	152892304	G				5.838e-08				0.00015	0.9
105	rs11740474	5	A	T	153680746	0.781215	3.936e-08			rs6863254	5	153685149	A				3.737e-07				0.03136	0.81
49	rs3798869	6	A	G	84328659	--	1.153e-09		43	rs3798869	6	84328659	A	0.464	-0.0648052	0.0106	1.153e-09	-0.0648052	0.0106059	9.94356e-10		same
101	rs9398171	6	T	C	108983526	24.6549	3.373e-08		77	rs9398171	6	108983526	T	0.677	-0.0636962	0.0115	3.373e-08	-0.0636962	0.0115054	3.09085e-08		same
7	rs58120505	7	T	C	2029866	--	6.426e-14		8	rs58120505	7	2029866	T	0.588	0.080704	0.0108	6.426e-14	0.080704	0.0108091	8.24902e-14		same
36	rs12704290	7	A	G	86427625	84.3978	1.037e-10		33	rs12704290	7	86427625	A	0.131	-0.106595	0.0165	1.037e-10	-0.106595	0.0165114	1.07605e-10		same
57	rs6466055	7	A	C	104929063	18.5014	2.463e-09		48	rs3801278	7	104907016	T	0.657	-0.0641972	0.0111	8.431e-09	-0.0667499	0.0111114	1.88605e-09		0.9
12	rs13240464	7	T	C	110898914	5.96985	6.162e-13		14	rs214460	7	110851552	A	0.375	-0.0765031	0.0112	9.198e-12	-0.0787082	0.0112142	2.2408e-12		1
95	rs7801375	7	A	G	131567262	20.6683	2.261e-08		79	rs7801375	7	131567262	A	0.153	-0.0830012	0.0148	2.261e-08	-0.0817848	0.0148085	3.33589e-08		same
72	rs3735025	7	T	C	137074843	5.50758	7.752e-09		64	rs3735025	7	137074843	T	0.656	0.0636975	0.011	7.752e-09	0.0628227	0.0110065	1.14445e-08		same
99	rs10503253	8	A	C	4180843	--	2.694e-08		81	rs10503253	8	4180843	A	0.22	0.0708964	0.0127	2.694e-08	0.0698825	0.0127071	3.80903e-08		same
92	rs2945232	8	T	C	8098037	3.91719	2.034e-08		78	rs2945232	8	8098037	T	0.542	-0.0605996	0.0108	2.034e-08	-0.0597419	0.0108063	3.23127e-08		same
91	rs73229090	8	A	C	27442126	19.3441	1.952e-08		71	rs73229090	8	27442126	A	0.121	-0.0994999	0.0177	1.952e-08	-0.0994999	0.0177098	1.92799e-08		same
53	rs6984242	8	A	G	60700468	33.2583	1.758e-09		47	rs6984242	8	60700468	A	0.6	-0.0643999	0.0107	1.758e-09	-0.0643999	0.0107056	1.79321e-09		same
90	rs7819570	8	T	G	89588625	28.8882	1.899e-08		70	rs7819570	8	89588625	T	0.207	0.0770999	0.0137	1.899e-08	0.0770999	0.0137071	1.85687e-08		same
37	rs36068923	8	A	G	111485760	21.8971	1.045e-10		32	rs36068923	8	111485760	A	0.813	-0.0840014	0.013	1.045e-10	-0.0840014	0.0130074	1.06123e-10		same
11	rs4129585	8	A	C	143312932	31.8272	2.028e-13		11	rs4129585	8	143312932	A	0.442	0.0784044	0.0107	2.028e-13	0.0784044	0.0107087	2.45076e-13		same
54	rs72687362	8	A	C	143358315	0.045383	1.889e-09														0.0019	same
59	rs11139497	9	A	T	84739940	--	3.09e-09		52	rs1319017	9	84736302	A	0.347	0.0663962	0.0113	4.907e-09	0.0663962	0.011306	4.28842e-09		0.9
26	rs7893279	10	T	G	18745104	--	3.562e-11		25	rs7893279	10	18745104	T	0.875	0.113097	0.0171	3.562e-11	0.113097	0.0171127	3.87094e-11		same
63	rs9665626	10	C	G	104300637	85.5555	4.79e-09			rs2031604	10	104297791	T				1.602e-08				0.0014	0.9
2	rs11191419	10	A	T	104612334	0.311697	9.235e-18		3	rs12244388	10	104640051	A	0.368	-0.0943986	0.011	1.087e-17	-0.0943986	0.0110123	1.01585e-17		0.72
9	rs2297787	10	A	T	104680136	0.067802	1.531e-13			rs72841270	10	104642237	T				4.79e-08				0.000512842	0.5
84	rs55833108	10	T	G	104741582	0.061446	1.422e-08														0.012	same
60	rs11027857	11	A	G	24403619	--	3.21e-09		50	rs11027857	11	24403619	A	0.587	0.0625991	0.0106	3.21e-09	0.0625991	0.0106053	3.578e-09		same
35	rs7951870	11	T	C	46373310	21.9697	8.253e-11		31	rs7951870	11	46373310	T	0.831	-0.0924991	0.0142	8.253e-11	-0.0924991	0.0142091	7.52215e-11		same
41	rs2514218	11	T	C	113392993	67.0197	4.091e-10		37	rs2514218	11	113392993	T	0.327	-0.0722052	0.0116	4.091e-10	-0.0722052	0.0116071	4.94635e-10		same
55	rs77502336	11	C	G	123394635	10.0016	2.008e-09		60	rs7927437	11	123395986	T	0.299	0.0653007	0.0115	1.238e-08	0.0660331	0.0115071	9.55369e-09		0.9
20	rs55661361	11	A	G	124613956	1.21932	3.678e-12		22	rs55661361	11	124613956	A	0.339	-0.0784049	0.0113	3.678e-12	-0.0770247	0.0113132	9.86794e-12		same
56	rs35274053	11	T	G	130718213	6.10426	2.364e-09														0.0044	same
17	rs10791097	11	T	G	130718629	0.000416	2.876e-12		20	rs10791097	11	130718629	T	0.48	0.0739008	0.0106	2.876e-12	0.0725023	0.0106113	8.34125e-12		same
62	rs12790299	11	A	G	130803633	0.085004	3.936e-09														0.013	same
23	rs75059851	11	A	G	133822568	3.01893	1.232e-11		24	rs11223651	11	133841033	T	0.22	-0.087597	0.0131	2.416e-11	-0.087725	0.0131102	2.21112e-11		0.8
3	rs2007044	12	A	G	2344959	--	2.625e-17		4	rs2007044	12	2344959	A	0.633	-0.0916001	0.0108	2.625e-17	-0.0916001	0.0108113	2.39954e-17		same
65	rs2239063	12	A	C	2511830	0.166871	5.389e-09														1.5e-06	same
43	rs4766428	12	T	C	110723244	108.211	7.093e-10		40	rs4766428	12	110723244	T	0.459	0.0684994	0.0111	7.093e-10	0.0684994	0.0111069	6.94641e-10		same
5	rs2851447	12	C	G	123665112	12.9419	2.189e-14		6	rs2102949	12	123676762	A	0.735	-0.0910961	0.0119	2.416e-14	-0.0910961	0.0119103	2.03321e-14		1
106	rs2068012	14	T	C	30190315	--	4.142e-08		83	rs2068012	14	30190315	T	0.784	-0.0689964	0.0126	4.142e-08	-0.0689964	0.0126053	4.41031e-08		same
89	rs36345	14	T	C	72389020	42.1987	1.802e-08		49	rs2190864	14	72416218	T	0.408	0.0633034	0.0107	3.795e-09	0.0633034	0.0107055	3.35573e-09		0.6
52	rs2332700	14	C	G	72417325	0.028305	1.686e-09			rs7143919	14	72434002	A				7.17e-08				0.0023986	0.56
83	rs2693698	14	A	G	99719218	27.3019	1.375e-08		62	rs2693698	14	99719218	A	0.449	-0.0630037	0.0111	1.375e-08	-0.0635416	0.011106	1.05662e-08		same
8	rs12887734	14	T	G	104046833	4.32761	1.172e-13		7	rs12887734	14	104046833	T	0.273	0.0871039	0.0117	1.172e-13	0.0875379	0.0117097	7.67983e-14		same
47	rs12903146	15	A	G	61854662	--	1.038e-09		36	rs12903146	15	61854662	A	0.569	0.0648041	0.0106	1.038e-09	0.0663897	0.0106093	3.90747e-10		same
	rs12148337	15	T	C	70589271	8.73461	5.33e-08		56	rs12148337	15	70589271	T	0.487	0.0574006	0.0105	5.33e-08	0.0610005	0.0105115	6.50637e-09		same	Became significant in joint analysis
14	rs8042374	15	A	G	78908031	8.31876	1.865e-12		13	rs8042374	15	78908031	A	0.765	0.0874979	0.0124	1.865e-12	0.0873173	0.0124165	2.03101e-12		same
34	rs950169	15	T	C	84706460	5.79843	7.62e-11		2	rs950169	15	84706460	T	0.284	-0.0791947	0.0122	7.62e-11	-0.109275	0.012642	5.43798e-18		same
45	rs12908161	15	A	G	85207824	0.501364	9.405e-10														0.0069	same
87	rs4932372	15	A	C	91407274	6.19945	1.695e-08														0.12	same
15	rs4702	15	A	G	91426559	0.019285	2.298e-12		1	rs4702	15	91426559	A	0.574	-0.0784049	0.0112	2.298e-12	-0.123034	0.0120663	2.05559e-24		same
	rs2398180	15	T	C	96863169	5.43661	0.002447		55	rs2398180	15	96863168	T	0.438	-0.0335051	0.011	0.002447	-0.0666056	0.0114704	6.37073e-09		same	Became significant in joint analysis
68	rs9922678	16	A	G	9946318	--	6.721e-09		66	rs9922678	16	9946318	A	0.313	0.0673034	0.0116	6.721e-09	0.0662353	0.0116073	1.15411e-08		same
40	rs7405404	16	T	C	13749858	3.80354	3.925e-10		39	rs7405404	16	13749858	T	0.26	0.0783027	0.0125	3.925e-10	0.0772389	0.0125092	6.63483e-10		same
38	rs12691307	16	A	G	29939876	16.19	1.298e-10		34	rs12691307	16	29939876	A	0.522	0.0705982	0.011	1.298e-10	0.0705982	0.0110073	1.41958e-10		same
77	rs12325245	16	A	T	58681392	28.7415	1.149e-08		74	rs11641947	16	58669907	A	0.819	-0.0837947	0.0147	1.2e-08	-0.0823389	0.0147096	2.17293e-08		0.9
81	rs2018916	16	T	C	63700507	5.01912	1.263e-08		75	rs2018916	16	63700507	T	0.511	-0.060196	0.0106	1.263e-08	-0.0592435	0.0106059	2.32513e-08		same
100	rs8044995	16	A	G	68189339	4.48883	3.268e-08														1.5e-07	same
48	rs4523957	17	T	G	2208898	--	1.04e-09		45	rs4523957	17	2208898	T	0.603	0.0683033	0.0112	1.04e-09	0.0683033	0.0112066	1.09506e-09		same
69	rs8082590	17	A	G	17958401	15.7495	6.841e-09		57	rs8082590	17	17958401	A	0.609	-0.0665993	0.0115	6.841e-09	-0.0665993	0.0115064	7.12244e-09		same
28	rs11874716	18	T	G	52750687	--	4.128e-11		41	rs11874716	18	52750687	T	0.615	0.0705982	0.0107	4.128e-11	0.06584	0.010737	8.67392e-10		same
13	rs9636107	18	A	G	53200116	0.449429	9.091e-13		80	rs9636107	18	53200116	A	0.503	-0.0762009	0.0107	9.091e-13	-0.0600231	0.0109074	3.73466e-08		same
103	rs715170	18	T	C	53795513	0.595397	3.465e-08														7.8e-08	same
70	rs2905426	19	T	G	19478021	--	6.921e-09		58	rs2905427	19	19478022	T	0.65	-0.0644959	0.0112	9.16e-09	-0.0644959	0.0112056	8.62915e-09		1
61	rs2053079	19	A	G	30987422	11.5094	3.789e-09		51	rs2053079	19	30987422	A	0.735	-0.0733021	0.0124	3.789e-09	-0.0731751	0.0124069	3.68073e-09		same
31	rs6065094	20	A	G	37453193	--	5.519e-11		26	rs6065094	20	37453193	A	0.351	-0.0741957	0.0113	5.519e-11	-0.0741957	0.0113075	5.32296e-11		same
25	rs5995756	22	T	C	40000312	--	2.836e-11		18	rs5995756	22	40000312	T	0.46	0.0723021	0.0109	2.836e-11	0.0752101	0.0109202	5.6892e-12		same
21	rs9607782	22	A	T	41587555	1.58724	6.763e-12		17	rs61298040	22	41701340	T	0.693	-0.067305	0.0122	3.904e-08	-0.0869832	0.0125401	4.0225e-12		0.6
85	rs1058167	22	A	G	42538028	0.950473	1.518e-08		12	rs1023500	22	42340843	T	0.803	0.0736036	0.0135	5.043e-08	0.100153	0.0138906	5.59109e-13		0.6
51	rs6002655	22	T	C	42603813	0.065785	1.475e-09														0.011	same
