# Supplementary material for: Analysis of the joint effect of SNPs to identify independent loci and allelic heterogeneity in schizophrenia GWAS data
Source: Transl Psychiatry. 2017 Dec 18;7:1289. doi: 10.1038/s41398-017-0033-2 (PMC5802566; doi:10.1038/s41398-017-0033-2)
Supplement: Supplementary file 3 — Supplementary Table 2 [file 41398_2017_33_MOESM3_ESM.xlsx]

## Sheet: S Table 2
Rank	SNP	Chr	HG19 pos	A1	freq	b	se	p-value	bJ	bJ_se	Joint p-value
92	rs56145559	2	73623439	T	0.2177	0.0708964	0.0132	8.424e-08	0.07089	0.013206	7.93985e-08
91	rs9330316	2	110284236	A	0.6939	0.0618004	0.0115	7.687e-08	0.0692817	0.011505	7.80298e-08
86	rs4330281	3	17859366	T	0.5066	-0.0589011	0.0108	5.505e-08	-0.058901	0.010805	5.00072e-08
94	rs6780613	3	60291127	A	0.6412	-0.0598986	0.0113	1.13e-07	-0.0606641	0.0113084	8.11758e-08
88	rs7372960	3	71254751	T	0.752	0.0673034	0.0127	1.249e-07	0.0687073	0.0127082	6.42519e-08
96	rs4388249	5	109036066	T	0.1728	0.0720043	0.0135	1.025e-07	0.0720043	0.0135053	9.73778e-08
90	rs1339227	6	73155701	T	0.3549	-0.059886	0.0111	6.86e-08	-0.0598986	0.0111	6.894e-08
89	rs9420	11	57510294	A	0.3047	0.061001	0.0113	6.652e-08	0.061	0.0111305	6.81227e-08
87	rs783540	15	83254708	A	0.5699	-0.0577986	0.0107	5.857e-08	-0.0583578	0.0107081	5.04061e-08
93	rs8044995	16	68189340	A	0.1623	0.0777015	0.0141	3.268e-08	0.0756873	0.0141085	8.1099e-08
95	rs10425465	19	33897934	T	0.7507	0.0690969	0.0129	8.273e-08	0.068951	0.0129062	9.168e-08
