# Supplementary material for: Analysis of the joint effect of SNPs to identify independent loci and allelic heterogeneity in schizophrenia GWAS data
Source: Transl Psychiatry. 2017 Dec 18;7:1289. doi: 10.1038/s41398-017-0033-2 (PMC5802566; doi:10.1038/s41398-017-0033-2)
Supplement: Supplementary file 4 — Supplementary Table 3 [file 41398_2017_33_MOESM4_ESM.xlsx]

## Sheet: Suppl tabl
cojo-GCTA with 500kb window								CLUMP with 500 kb window									cojo-GCTA with 10 Mb window
SNP	Chr	HG19 pos	A1	CLUMP p-value	Joint p-value	LD_r		Rank 1	SNP	Chr	A1	A2	HG19 pos	Dist Mb	CLUMP p-value		Rank 2	SNP	Chr	HG19 pos	A1	freq	b	CLUMP p-value	bJ	Joint p-value	LD if different SNPs
rs301797	1	8487323	A	2.724e-09	3.08033e-09	0		58	rs301797	1	A	C	8487322	--	2.724e-09		54	rs301797	1	8487322	A	0.322	0.0682006	2.724e-09	0.0673493	4.83342e-09	same
rs1498232	1	30433951	T	1.284e-09	1.2413e-09	0		50	rs1498232	1	T	C	30433950	21.9466	1.284e-09		46	rs1498232	1	30433950	T	0.303	0.0698991	1.284e-09	0.0698991	1.24096e-09	same
rs11210892	1	44100083	T	5e-10	5.6e-10	0		42	rs11210892	1	A	G	44100083	13.6661	4.97e-10		38	rs11210892	1	44100083	A	0.652	-0.0695001	4.97e-10	-0.0695001	5.58357e-10	same
rs1702294	1	98501984	T	2.794e-17	3.31043e-17	0		4	rs1702294	1	T	C	98501983	24.7336	2.794e-17		5	rs1702294	1	98501983	T	0.216	-0.115703	2.794e-17	-0.115703	3.30664e-17	same
rs12062861	1	150017281	A	9.978e-10	1.03904e-09	0		44	rs140505938	1	T	C	150031489	51.5295	9.337e-10		44	rs12062861	1	150017280	A	0.175	-0.0909975	9.978e-10	-0.0909975	1.03871e-09	1
rs10803138	1	243555219	A	1.788e-08	1.95568e-08	0		88	rs10803138	1	A	G	243555218	93.5237	1.788e-08		72	rs10803138	1	243555218	A	0.278	-0.0707981	1.788e-08	-0.0707981	1.95524e-08	same
rs11682175	2	57987593	T	2.543e-12	2.66272e-12	0		16	rs11682175	2	T	C	57987592	29.9541	2.543e-12		15	rs11682175	2	57987592	T	0.561	-0.0741957	2.543e-12	-0.0741957	2.66147e-12	same
rs67082009	2	146420104	A	1.259e-08	1.24271e-08	0		78	rs6430095	2	A	G	146439944	88.4524	1.209e-08		67	rs67082009	2	146420103	A	0.206	0.0808977	1.259e-08	0.0808977	1.24241e-08	0.9
rs2909457	2	162845855	A	4.375e-08	4.75681e-08	0		108	rs2909457	2	A	G	162845854	16.4059	4.375e-08		84	rs2909457	2	162845854	A	0.574	-0.0589966	4.375e-08	-0.0589966	4.75595e-08	same
rs11693094	2	185601420	T	7.131e-12	7.60525e-12	0		22	rs11693094	2	T	C	185601419	22.7556	7.131e-12		21	rs11693094	2	185601419	T	0.429	-0.0733021	7.131e-12	-0.0729366	9.65166e-12	same
rs11685299	2	225391296	A	1.109e-08	9.91565e-09	0		75	rs11685299	2	A	C	225391295	24.5661	1.109e-08		61	rs11685299	2	225391295	A	0.321	-0.0648052	1.109e-08	-0.064717	1.03804e-08	same
rs17194490	3	2547786	T	4.865e-11	5.5202e-11	0		29	rs17194490	3	T	G	2547785	--	4.865e-11		27	rs17194490	3	2547785	T	0.165	0.0970995	4.865e-11	0.0970995	5.51802e-11	same
rs9876421	3	36848316	T	7.22e-12	6.36702e-12	0		19	rs75968099	3	T	C	36858582	34.3108	3.386e-12		19	rs9876421	3	36848315	T	0.343	0.0777015	7.22e-12	0.0777015	6.36412e-12	0.9
rs832190	3	63842629	T	2.689e-08	2.4681e-08	0		98	rs832187	3	T	C	63833049	3.54521	2.584e-08		73	rs832190	3	63842628	T	0.613	-0.0608015	2.689e-08	-0.0611928	2.02499e-08	1
rs7432375	3	136288405	A	5.274e-11	5.9115e-11	0		30	rs7432375	3	A	G	136288404	72.4554	5.274e-11		28	rs7432375	3	136288404	A	0.441	-0.0713993	5.274e-11	-0.0713993	5.90924e-11	same
rs215412	4	23423586	A	2.274e-08	2.58313e-08	0		79	rs215411	4	A	T	23423602	--	1.224e-08		76	rs215412	4	23423585	A	0.329	0.0635005	2.274e-08	0.0635005	2.58263e-08	1
rs10520163	4	170626552	T	1.02e-08	9.34516e-09	0		73	rs10520163	4	T	C	170626551	147.203	1.02e-08		63	rs10520163	4	170626551	T	0.475	0.0608975	1.02e-08	0.0606553	1.06928e-08	same
rs1106568	4	176861301	A	1.145e-08	1.30021e-08	0		76	rs1106568	4	A	G	176861300	6.23475	1.145e-08		69	rs1106568	4	176861300	A	0.744	-0.0694037	1.145e-08	-0.0691222	1.48782e-08	same
rs1501357	5	45364875	T	1.236e-08	1.15274e-08	0		80	rs1501357	5	T	C	45364874	--	1.236e-08		65	rs1501357	5	45364874	T	0.822	-0.0765031	1.236e-08	-0.0765031	1.15251e-08	same
rs4391122	5	60598543	A	1.734e-13	1.73356e-13	0		10	rs4391122	5	A	G	60598542	15.2337	1.734e-13		10	rs4391122	5	60598542	A	0.538	-0.0789025	1.734e-13	-0.0789025	1.73253e-13	same
rs16867576	5	88746331	A	1.358e-08	1.46373e-08	0		82	rs16867576	5	A	G	88746330	28.1478	1.358e-08		68	rs16867576	5	88746330	A	0.88	0.095801	1.358e-08	0.095801	1.46341e-08	same
rs3798869	6	84328660	A	1.153e-09	9.94631e-10	0		49	rs3798869	6	A	G	84328659	--	1.153e-09		43	rs3798869	6	84328659	A	0.464	-0.0648052	1.153e-09	-0.0648052	9.94356e-10	same
rs9398171	6	108983527	T	3.373e-08	3.09144e-08	0		101	rs9398171	6	T	C	108983526	24.6549	3.373e-08		77	rs9398171	6	108983526	T	0.677	-0.0636962	3.373e-08	-0.0636962	3.09085e-08	same
rs58120505	7	2029867	T	6.426e-14	8.25417e-14	0		7	rs58120505	7	T	C	2029866	--	6.426e-14		8	rs58120505	7	2029866	T	0.588	0.080704	6.426e-14	0.080704	8.24902e-14	same
rs12704290	7	86427626	A	1.037e-10	1.07647e-10	0		36	rs12704290	7	A	G	86427625	84.3978	1.037e-10		33	rs12704290	7	86427625	A	0.131	-0.106595	1.037e-10	-0.106595	1.07605e-10	same
rs6466055	7	104929064	A	2.463e-09	2.65754e-09	0		57	rs6466055	7	A	C	104929063	18.5014	2.463e-09		48	rs3801278	7	104907016	T	0.657	-0.0641972	8.431e-09	-0.0667499	1.88605e-09	0.9
rs214460	7	110851553	A	9.198e-12	8.75738e-12	0		12	rs13240464	7	T	C	110898914	5.96985	6.162e-13		14	rs214460	7	110851552	A	0.375	-0.0765031	9.198e-12	-0.0787082	2.2408e-12	1
rs7801375	7	131567263	A	2.261e-08	2.07637e-08	0		95	rs7801375	7	A	G	131567262	20.6683	2.261e-08		79	rs7801375	7	131567262	A	0.153	-0.0830012	2.261e-08	-0.0817848	3.33589e-08	same
rs3735025	7	137074844	T	7.752e-09	7.12955e-09	0		72	rs3735025	7	T	C	137074843	5.50758	7.752e-09		64	rs3735025	7	137074843	T	0.656	0.0636975	7.752e-09	0.0628227	1.14445e-08	same
rs10503253	8	4180844	A	2.694e-08	2.40764e-08	0		99	rs10503253	8	A	C	4180843	--	2.694e-08		81	rs10503253	8	4180843	A	0.22	0.0708964	2.694e-08	0.0698825	3.80903e-08	same
rs2945232	8	8098038	T	2.034e-08	2.04274e-08	0		92	rs2945232	8	T	C	8098037	3.91719	2.034e-08		78	rs2945232	8	8098037	T	0.542	-0.0605996	2.034e-08	-0.0597419	3.23127e-08	same
rs73229090	8	27442127	A	1.952e-08	1.92844e-08	0		91	rs73229090	8	A	C	27442126	19.3441	1.952e-08		71	rs73229090	8	27442126	A	0.121	-0.0994999	1.952e-08	-0.0994999	1.92799e-08	same
rs6984242	8	60700469	A	1.758e-09	1.79367e-09	0		53	rs6984242	8	A	G	60700468	33.2583	1.758e-09		47	rs6984242	8	60700468	A	0.6	-0.0643999	1.758e-09	-0.0643999	1.79321e-09	same
rs7819570	8	89588626	T	1.899e-08	1.85727e-08	0		90	rs7819570	8	T	G	89588625	28.8882	1.899e-08		70	rs7819570	8	89588625	T	0.207	0.0770999	1.899e-08	0.0770999	1.85687e-08	same
rs36068923	8	111485761	A	1.045e-10	1.06156e-10	0		37	rs36068923	8	A	G	111485760	21.8971	1.045e-10		32	rs36068923	8	111485760	A	0.813	-0.0840014	1.045e-10	-0.0840014	1.06123e-10	same
rs1319017	9	84736303	A	4.907e-09	4.28946e-09	0		59	rs11139497	9	A	T	84739940	--	3.09e-09		52	rs1319017	9	84736302	A	0.347	0.0663962	4.907e-09	0.0663962	4.28842e-09	0.9
rs7893279	10	18745105	T	3.562e-11	3.87261e-11	0		26	rs7893279	10	T	G	18745104	--	3.562e-11		25	rs7893279	10	18745104	T	0.875	0.113097	3.562e-11	0.113097	3.87094e-11	same
rs11027857	11	24403620	A	3.21e-09	3.57884e-09	0		60	rs11027857	11	A	G	24403619	--	3.21e-09		50	rs11027857	11	24403619	A	0.587	0.0625991	3.21e-09	0.0625991	3.578e-09	same
rs7951870	11	46373311	T	8.253e-11	7.52487e-11	0		35	rs7951870	11	T	C	46373310	21.9697	8.253e-11		31	rs7951870	11	46373310	T	0.831	-0.0924991	8.253e-11	-0.0924991	7.52215e-11	same
rs2514218	11	113392994	T	4.091e-10	4.94791e-10	0		41	rs2514218	11	T	C	113392993	67.0197	4.091e-10		37	rs2514218	11	113392993	T	0.327	-0.0722052	4.091e-10	-0.0722052	4.94635e-10	same
rs7927437	11	123395987	T	1.238e-08	1.38196e-08	0		55	rs77502336	11	C	G	123394635	10.0016	2.008e-09		60	rs7927437	11	123395986	T	0.299	0.0653007	1.238e-08	0.0660331	9.55369e-09	0.9
rs55661361	11	124613957	A	3.678e-12	4.11068e-12	0		20	rs55661361	11	A	G	124613956	1.21932	3.678e-12		22	rs55661361	11	124613956	A	0.339	-0.0784049	3.678e-12	-0.0770247	9.86794e-12	same
rs73034295	11	133822133	A	2.061e-11	2.18136e-11	0		23	rs75059851	11	A	G	133822568	3.01893	1.232e-11		24	rs11223651	11	133841033	T	0.22	-0.087597	2.416e-11	-0.087725	2.21112e-11	0.8
rs4766428	12	110723245	T	7.093e-10	6.94859e-10	0		43	rs4766428	12	T	C	110723244	108.211	7.093e-10		40	rs4766428	12	110723244	T	0.459	0.0684994	7.093e-10	0.0684994	6.94641e-10	same
rs2102949	12	123676763	A	2.416e-14	2.03458e-14	0		5	rs2851447	12	C	G	123665112	12.9419	2.189e-14		6	rs2102949	12	123676762	A	0.735	-0.0910961	2.416e-14	-0.0910961	2.03321e-14	1
rs2068012	14	30190316	T	4.142e-08	4.41107e-08	0		106	rs2068012	14	T	C	30190315	--	4.142e-08		83	rs2068012	14	30190315	T	0.784	-0.0689964	4.142e-08	-0.0689964	4.41031e-08	same
rs2693698	14	99719219	A	1.375e-08	1.40294e-08	0		83	rs2693698	14	A	G	99719218	27.3019	1.375e-08		62	rs2693698	14	99719218	A	0.449	-0.0630037	1.375e-08	-0.0635416	1.05662e-08	same
rs12887734	14	104046834	T	1.172e-13	1.01678e-13	0		8	rs12887734	14	T	G	104046833	4.32761	1.172e-13		7	rs12887734	14	104046833	T	0.273	0.0871039	1.172e-13	0.0875379	7.67983e-14	same
rs12903146	15	61854663	A	1.038e-09	9.94978e-10	0		47	rs12903146	15	A	G	61854662	--	1.038e-09		36	rs12903146	15	61854662	A	0.569	0.0648041	1.038e-09	0.0663897	3.90747e-10	same
rs12148337	15	70589272	T	5.33e-08	4.64673e-08	0			rs12148337	15	T	C	70589271	8.73461	5.33e-08		56	rs12148337	15	70589271	T	0.487	0.0574006	5.33e-08	0.0610005	6.50637e-09	same
rs8042374	15	78908032	A	1.865e-12	1.77596e-12	0		14	rs8042374	15	A	G	78908031	8.31876	1.865e-12		13	rs8042374	15	78908031	A	0.765	0.0874979	1.865e-12	0.0873173	2.03101e-12	same
rs9922678	16	9946319	A	6.721e-09	6.67147e-09	0		68	rs9922678	16	A	G	9946318	--	6.721e-09		66	rs9922678	16	9946318	A	0.313	0.0673034	6.721e-09	0.0662353	1.15411e-08	same
rs7405404	16	13749859	T	3.925e-10	3.84378e-10	0		40	rs7405404	16	T	C	13749858	3.80354	3.925e-10		39	rs7405404	16	13749858	T	0.26	0.0783027	3.925e-10	0.0772389	6.63483e-10	same
rs12691307	16	29939877	A	1.298e-10	1.42009e-10	0		38	rs12691307	16	A	G	29939876	16.19	1.298e-10		34	rs12691307	16	29939876	A	0.522	0.0705982	1.298e-10	0.0705982	1.41958e-10	same
rs11641947	16	58669908	A	1.2e-08	1.21829e-08	0		77	rs12325245	16	A	T	58681392	28.7415	1.149e-08		74	rs11641947	16	58669907	A	0.819	-0.0837947	1.2e-08	-0.0823389	2.17293e-08	0.9
rs4523957	17	2208899	T	1.04e-09	1.09539e-09	0		48	rs4523957	17	T	G	2208898	--	1.04e-09		45	rs4523957	17	2208898	T	0.603	0.0683033	1.04e-09	0.0683033	1.09506e-09	same
rs8082590	17	17958402	A	6.841e-09	7.12423e-09	0		69	rs8082590	17	A	G	17958401	15.7495	6.841e-09		57	rs8082590	17	17958401	A	0.609	-0.0665993	6.841e-09	-0.0665993	7.12244e-09	same
rs2905427	19	19478023	T	9.16e-09	8.63107e-09	0		70	rs2905426	19	T	G	19478021	--	6.921e-09		58	rs2905427	19	19478022	T	0.65	-0.0644959	9.16e-09	-0.0644959	8.62915e-09	1
rs2053079	19	30987423	A	3.789e-09	3.45983e-09	0		61	rs2053079	19	A	G	30987422	11.5094	3.789e-09		51	rs2053079	19	30987422	A	0.735	-0.0733021	3.789e-09	-0.0731751	3.68073e-09	same
rs6065094	20	37453194	A	5.519e-11	5.325e-11	0		31	rs6065094	20	A	G	37453193	--	5.519e-11		26	rs6065094	20	37453193	A	0.351	-0.0741957	5.519e-11	-0.0741957	5.32296e-11	same
rs5995756	22	40000313	T	2.836e-11	3.38941e-11	0		25	rs5995756	22	T	C	40000312	--	2.836e-11		18	rs5995756	22	40000312	T	0.46	0.0723021	2.836e-11	0.0752101	5.6892e-12	same
rs6716963	2	194367540	A	2.334e-08	1.37233e-27	0		96	rs6716963	2	A	G	194367539	0.5192	2.334e-08												same
rs6434928	2	198304577	A	1.478e-11	1.80657e-11	0		24	rs6434928	2	A	G	198304576	3.93704	1.478e-11		29	rs6434928	2	198304576	A	0.695	-0.0759959	1.478e-11	-0.0740072	6.00792e-11	same
rs1837495	2	198921201	A	2.355e-08	2.31122e-08	0		97	rs1837495	2	A	G	198921200	0.616624	2.355e-08												same
rs6704641	2	200164252	A	3.397e-08	3.39961e-08	0		102	rs6704641	2	A	G	200164251	1.24305	3.397e-08												same
rs11717383	3	52287468	T	7.336e-09	1.62718e-41	-0.695		71	rs11717383	3	T	G	52287467	15.4289	7.336e-09												same
rs4434138	3	52556890	A	6.352e-05	2.81955e-34	0.641
rs2535627	3	52845105	T	3.956e-11	7.67493e-44	0		27	rs2535627	3	T	C	52845104	0.557637	3.956e-11		23	rs2535627	3	52845104	T	0.497	0.0701975	3.956e-11	0.0713943	1.70352e-11	same
								107	rs1353545	3	C	G	60287844	7.44274	4.255e-08
rs950169	15	84706461	T	7.62e-11	8.76148e-11	0		34	rs950169	15	T	C	84706460	5.79843	7.62e-11		2	rs950169	15	84706460	T	0.284	-0.0791947	7.62e-11	-0.109275	5.43798e-18	same
rs35630683	15	85349231	T	1.014e-09	9.81146e-10	0		45	rs12908161	15	A	G	85207824	0.501364	9.405e-10												same
rs2018916	16	63700508	T	1.263e-08	1.37785e-08	0		81	rs2018916	16	T	C	63700507	5.01912	1.263e-08		75	rs2018916	16	63700507	T	0.511	-0.060196	1.263e-08	-0.0592435	2.32513e-08	same
rs8044995	16	68189340	A	3.268e-08	3.62243e-08	0		100	rs8044995	16	A	G	68189339	4.48883	3.268e-08												same
rs11874716	18	52750688	T	4.128e-11	6.96259e-10	-0.063		28	rs11874716	18	T	G	52750687	--	4.128e-11		41	rs11874716	18	52750687	T	0.615	0.0705982	4.128e-11	0.06584	8.67392e-10	same
rs9636107	18	53200117	A	9.091e-13	1.78757e-11	0		13	rs9636107	18	A	G	53200116	0.449429	9.091e-13		80	rs9636107	18	53200116	A	0.503	-0.0762009	9.091e-13	-0.0600231	3.73466e-08	same
rs715170	18	53795514	T	3.465e-08	3.50143e-08	0		103	rs715170	18	T	C	53795513	0.595397	3.465e-08												same
rs133047	22	41027819	T	9.728e-10	9.49738e-10	0		21	rs9607782	22	A	T	41587555	1.58724	6.763e-12		17	rs61298040	22	41701340	T	0.693	-0.067305	3.904e-08	-0.0869832	4.0225e-12	0.6
rs5758265	22	41617897	A	5.264e-09	5.26001e-09	0
								85	rs1058167	22	A	G	42538028	0.950473	1.518e-08		12	rs1023500	22	42340843	T	0.803	0.0736036	5.043e-08	0.100153	5.59109e-13	0.6
rs6002655	22	42603814	T	1.475e-09	1.51791e-09	0		51	rs6002655	22	T	C	42603813	0.065785	1.475e-09												same
rs35998080	1	73278615	T	3.593e-10	1.64846e-30	-0.832
rs12117582	1	73364446	A	4.208e-07	2.07587e-15	0.808
rs6690611	1	73522868	A	5.652e-07	2.84735e-10	-0.587
rs10890032	1	73789324	T	3.33e-10	1.36823e-31	0		39	rs12129573	1	A	C	73768365	29.6683	2.346e-10		35	rs10890032	1	73789323	T	0.396	0.0687982	3.33e-10	0.0687982	2.82723e-10	1
rs59979824	2	193848340	A	1.079e-08	1.83266e-25	0.809		74	rs59979824	2	A	C	193848339	8.24692	1.079e-08		59	rs59979824	2	193848339	A	0.335	-0.0663962	1.079e-08	-0.0666157	9.50782e-09	same
rs35752752	2	194022118	A	2.872e-07	1.15866e-12	-0.684
rs16835181	2	194250514	T	5.722e-05	6.17898e-16	0.714
rs796364	2	200716119	A	5.89e-14	1.48132e-75	0.734		6	rs281768	2	A	T	200825239	0.660988	3.468e-14		9	rs796364	2	200716118	A	0.821	-0.0999971	5.89e-14	-0.0989868	1.04836e-13	0.8
rs11890894	2	201072055	A	1.647e-08	7.76788e-46	-0.493
rs11890234	2	201206706	T	0.01217	1.07702e-63	-0.798
rs1369841	2	201227060	A	4.536e-08	2.54262e-71	-0.255
rs2278515	2	201282338	T	0.0001914	6.5433e-10	0.254
rs3769443	2	201317952	A	7.386e-05	5.6179e-15	0
								67	rs7588513	2	C	G	233551529	8.16023	6.4e-09
rs6704768	2	233592501	A	3.148e-12	3.4783e-12	0		18	rs6704768	2	A	G	233592500	0.040971	3.148e-12		16	rs6704768	2	233592500	A	0.529	-0.0737973	3.148e-12	-0.0737291	3.63896e-12	same
								33	rs895435	2	A	G	233789094	0.196594	6.928e-11												same
rs34796896	3	180623255	A	6.234e-11	6.10635e-11	0		32	rs34796896	3	A	G	180623254	44.3349	6.234e-11		30	rs34796896	3	180623254	A	0.194	-0.086397	6.234e-11	-0.086397	6.10419e-11	same
								86	rs9841616	3	A	T	181167584	0.54433	1.654e-08
								93	rs10043984	5	T	C	137712120	48.9658	2.176e-08												same
rs3849046	5	137851192	T	4.833e-09	4.7141e-09	0		64	rs3849046	5	T	C	137851191	0.139071	4.833e-09		53	rs3849046	5	137851191	T	0.508	0.0627025	4.833e-09	0.0627025	4.71297e-09	same
								66	rs10515678	5	T	C	152323235	14.472	5.592e-09												same
rs2973155	5	152608619	T	1.016e-09	9.6439e-10	0		46	rs2973155	5	T	C	152608618	0.285383	1.016e-09		42	rs2973155	5	152608618	T	0.363	-0.067305	1.016e-09	-0.067305	9.64122e-10	same
								94	rs12522290	5	C	G	152797655	0.189037	2.227e-08
								104	rs13170232	5	A	T	152899531	0.101876	3.817e-08
								105	rs11740474	5	A	T	153680746	0.781215	3.936e-08
rs4129585	8	143312933	A	2.028e-13	2.45217e-13	0		11	rs4129585	8	A	C	143312932	31.8272	2.028e-13		11	rs4129585	8	143312932	A	0.442	0.0784044	2.028e-13	0.0784044	2.45076e-13	same
								54	rs72687362	8	A	C	143358315	0.045383	1.889e-09
								63	rs9665626	10	C	G	104300637	85.5555	4.79e-09
rs12244388	10	104640052	A	1.087e-17	1.01695e-17	0		2	rs11191419	10	A	T	104612334	0.311697	9.235e-18		3	rs12244388	10	104640051	A	0.368	-0.0943986	1.087e-17	-0.0943986	1.01585e-17	0.72
								9	rs2297787	10	A	T	104680136	0.067802	1.531e-13
								84	rs55833108	10	T	G	104741582	0.061446	1.422e-08
								56	rs35274053	11	T	G	130718213	6.10426	2.364e-09												same
rs10791097	11	130718630	T	2.876e-12	3.24604e-12	0		17	rs10791097	11	T	G	130718629	0.000416	2.876e-12		20	rs10791097	11	130718629	T	0.48	0.0739008	2.876e-12	0.0725023	8.34125e-12	same
								62	rs12790299	11	A	G	130803633	0.085004	3.936e-09												same
rs2007044	12	2344960	A	2.625e-17	2.40193e-17	0		3	rs2007044	12	A	G	2344959	--	2.625e-17		4	rs2007044	12	2344959	A	0.633	-0.0916001	2.625e-17	-0.0916001	2.39954e-17	same
								65	rs2239063	12	A	C	2511830	0.166871	5.389e-09												same
rs2190864	14	72416219	T	3.795e-09	3.35653e-09	0		89	rs36345	14	T	C	72389020	42.1987	1.802e-08		49	rs2190864	14	72416218	T	0.408	0.0633034	3.795e-09	0.0633034	3.35573e-09	0.6
								52	rs2332700	14	C	G	72417325	0.028305	1.686e-09
								87	rs4932372	15	A	C	91407274	6.19945	1.695e-08												same
rs8027450	15	91418394	T	1.084e-09	1.02518e-09	0		15	rs4702	15	A	G	91426559	0.019285	2.298e-12		1	rs4702	15	91426559	A	0.574	-0.0784049	2.298e-12	-0.123034	2.05559e-24	same
