# Supplementary material for: Analysis of the joint effect of SNPs to identify independent loci and allelic heterogeneity in schizophrenia GWAS data
Source: Transl Psychiatry. 2017 Dec 18;7:1289. doi: 10.1038/s41398-017-0033-2 (PMC5802566; doi:10.1038/s41398-017-0033-2)
Supplement: Supplementary file 5 — Supplementary Table 5 [file 41398_2017_33_MOESM5_ESM.xlsx]

## Sheet: replication_multisnp_gcta_1e7_9
SNP	Chr	Hg19pos	A1	A2	p_value		SNP	Chr	Hg19pos	A1	freq	p-value	pJ	Distance	If different, r2 between these two SNPs	Comment
rs2252865	1	8422676	C	T	1.602e-08		rs301797	1	8487323	A	0.3219	2.724e-09	3.08039e-09	64647	0.86
rs6694545	1	30437268	G	A	2.644e-09		rs1498232	1	30433951	T	0.3034	1.284e-09	1.2413e-09	3317	0.68
							rs11210892	1	44100083	A	0.652	5.014e-10	5.67434e-10			(*) Does not reach significance level in discovery and replication sets
rs12145432	1	73769330	G	T	1.094e-09		rs10890032	1	73789324	T	0.3958	3.33e-10	2.82815e-10	19994	0.93
rs10783082	1	98490636	C	T	1.176e-14		rs1702294	1	98501984	T	0.2164	2.794e-17	3.31146e-17	11348	0.75
rs7521768	1	150143153	C	T	1.735e-09		rs12062861	1	150017281	A	0.1755	9.978e-10	1.0391e-09	125872	0.79
rs12691548	1	243820128	G	A	9.539e-08		rs10803138	1	243555219	A	0.2784	1.788e-08	1.95574e-08	264909	<0.2
rs1509378	2	22754466	A	G	8.371e-08		rs1509378	2	22754466	A	0.3536	8.371e-08	4.22511e-08	0	same
							rs12474906	2	28033538	A	0.7876	1.014e-07	4.99072e-08			(*) Does not reach significance level in discovery and replication sets
rs2678905	2	58135872	G	A	5.197e-10		rs11682175	2	57987593	T	0.5607	2.543e-12	2.6628e-12	148279	0.43
							rs56145559	2	73623439	T	0.2177	8.424e-08	7.93985e-08			(*) Does not reach significance level in discovery and replication sets
							rs9330316	2	110284236	A	0.6939	7.687e-08	7.80298e-08			(*) Does not reach significance level in discovery and replication sets
rs2890780	2	146423021	G	A	1.417e-08		rs67082009	2	146420104	A	0.2058	1.259e-08	1.24268e-08	2917	0.98
rs4664442	2	162828001	G	A	5.714e-08		rs2909457	2	162845855	A	0.5739	4.375e-08	4.75688e-08	17854	0.97
rs10497655	2	185462041	C	T	5.884e-08		rs11693094	2	185601420	T	0.4288	7.131e-12	9.65529e-12	139379	0.32
rs1440059	2	194377529	G	A	7.73e-08		rs59979824	2	193848340	A	0.3351	1.079e-08	9.50553e-09	529189	<0.2
rs700667	2	198677508	C	T	7.001e-08		rs6434928	2	198304577	A	0.6953	1.478e-11	6.01711e-11	372931	<0.2
rs1451488	2	199990107	G	A	4.88e-08		rs796364	2	200716119	A	0.8206	5.89e-14	1.04989e-13	726012	<0.2
rs12996313	2	200997916	C	T	4.271e-10		rs796364	2	200716119	A	0.8206	5.89e-14	1.04989e-13	281797	<0.2	(*) SNP rs796364 is included twice
							rs11685299	2	225391296	A	0.3206	1.109e-08	1.03822e-08			(*) Does not reach significance level in discovery and replication sets
							rs6704768	2	233592501	A	0.529	3.148e-12	3.64073e-12			(*) Does not reach significance level in discovery and replication sets
rs13070901	3	2541974	C	A	1.337e-09		rs17194490	3	2547786	T	0.1649	4.865e-11	5.52016e-11	5812	0.67
rs1430896	3	17860501	G	A	8.694e-08		rs4330281	3	17859366	T	0.5066	5.505e-08	5.00072e-08	1135	0.99
rs7652637	3	36871507	C	T	1.688e-11		rs9876421	3	36848316	T	0.343	7.22e-12	6.367e-12	23191	0.81
rs6445541	3	52880128	G	T	2.947e-09		rs2535627	3	52845105	T	0.4974	3.956e-11	1.70404e-11	35023	0.53
							rs6780613	3	60291127	A	0.6412	1.13e-07	8.11758e-08			(*) Does not reach significance level in discovery and replication sets
rs704367	3	63868777	C	A	6.539e-08		rs832190	3	63842629	T	0.6135	2.689e-08	2.02557e-08	26148	0.69
							rs7372960	3	71254751	T	0.752	1.249e-07	6.42519e-08			(*) Does not reach significance level in discovery and replication sets
rs1153877	3	136004925	C	T	1.042e-09		rs7432375	3	136288405	A	0.4406	5.274e-11	5.91134e-11	283480	<0.2
rs10513778	3	180765374	C	T	3.876e-09		rs34796896	3	180623255	A	0.1939	6.234e-11	6.10623e-11	142119	0.7
							rs215412	4	23423586	A	0.3285	2.274e-08	2.58313e-08			(*) Does not reach significance level in discovery and replication sets
rs3797040	4	170540857	C	T	4.35e-08		rs10520163	4	170626552	T	0.4749	1.02e-08	1.06951e-08	85695	0.74
rs1106568	4	176861301	A	G	1.145e-08		rs1106568	4	176861301	A	0.7441	1.145e-08	1.48817e-08	0	same
rs16902086	5	45285752	G	A	4.866e-08		rs1501357	5	45364875	T	0.8219	1.236e-08	1.15273e-08	79123	0.27
rs10037643	5	60565864	C	A	2.359e-11		rs4391122	5	60598543	A	0.5383	1.734e-13	1.73353e-13	32679	0.56
rs7701188	5	88744550	G	A	1.935e-08		rs16867576	5	88746331	A	0.8799	1.358e-08	1.46376e-08	1781	1
							rs4388249	5	109036066	T	0.1728	1.025e-07	9.73778e-08			(*) Does not reach significance level in discovery and replication sets
rs3849046	5	137851192	T	C	4.833e-09		rs3849046	5	137851192	T	0.5079	4.833e-09	4.7142e-09	0	same
rs2973161	5	152587913	C	A	5.085e-09		rs2973155	5	152608619	T	0.3628	1.016e-09	9.6438e-10	20706	0.96
rs2434531	5	153640348	C	T	7.47e-08									1031729	same	(*) pC=2.7653e-07
rs1339227	6	73155701	C	T	6.86e-08		rs1339227	6	73155701	T	0.3549	6.86e-08	6.894e-08	0	same
rs217304	6	84372935	G	A	4.378e-09		rs3798869	6	84328660	A	0.4644	1.153e-09	9.94621e-10	44275	0.95
rs9398171	6	108983527	C	T	3.373e-08		rs9398171	6	108983527	T	0.6768	3.373e-08	3.09145e-08	0	same
rs2159045	7	2207401	C	T	1.69e-08		rs58120505	7	2029867	T	0.5884	6.426e-14	8.25392e-14	177534	0.34
rs6943762	7	86403263	C	T	3.192e-09		rs12704290	7	86427626	A	0.1306	1.037e-10	1.07655e-10	24363	0.69
rs7797912	7	104769415	C	T	2.835e-08		rs3801278	7	104907017	T	0.657	8.431e-09	1.88603e-09	137602	0.61
rs10282292	7	111092478	C	T	5.028e-11		rs214460	7	110851553	A	0.3747	9.198e-12	2.24128e-12	240925	0.55
rs7801375	7	131567263	G	A	2.261e-08		rs7801375	7	131567263	A	0.153	2.261e-08	3.33681e-08	0	same
rs2241443	7	137082039	C	T	7.763e-08		rs3735025	7	137074844	T	0.6557	7.752e-09	1.14479e-08	7195	0.95
rs10108772	8	4178791	G	A	5.529e-08		rs10503253	8	4180844	A	0.2203	2.694e-08	3.81071e-08	2053	0.98
rs2945232	8	8098038	C	T	2.034e-08		rs2945232	8	8098038	T	0.5422	2.034e-08	3.23264e-08	0	same
rs11783093	8	27425349	C	T	2.169e-08		rs73229090	8	27442127	A	0.1214	1.952e-08	1.92852e-08	16778	0.65
rs7018304	8	60717504	G	A	6.429e-09		rs6984242	8	60700469	A	0.6003	1.758e-09	1.7937e-09	17035	0.98
rs6469448	8	89514775	G	T	7.06e-08		rs7819570	8	89588626	T	0.2071	1.899e-08	1.85727e-08	73851	0.84
rs13256485	8	111643944	G	A	2.162e-08		rs36068923	8	111485761	A	0.8127	1.045e-10	1.06162e-10	158183	0.39
rs7832212	8	143323017	G	A	3.393e-11		rs4129585	8	143312933	A	0.442	2.028e-13	2.4521e-13	10084	0.61
rs2788114	9	84814794	G	A	4.317e-08		rs1319017	9	84736303	A	0.347	4.907e-09	4.28954e-09	78491	0.51
rs6482406	10	18707995	G	T	8.109e-08		rs7893279	10	18745105	T	0.8747	3.562e-11	3.87363e-11	37110	0.66
rs1890185	10	104748718	G	A	3.531e-15		rs12244388	10	104640052	A	0.3681	1.087e-17	1.01697e-17	108666	0.69
rs1025884	11	24387608	G	A	3.418e-08		rs11027857	11	24403620	A	0.5871	3.21e-09	3.57875e-09	16012	0.88
rs16938506	11	46454313	C	A	6.494e-10		rs7951870	11	46373311	T	0.8311	8.253e-11	7.52466e-11	81002	0.99
rs9420	11	57510294	G	A	6.652e-08		rs9420	11	57510294	A	0.3047	6.652e-08	6.81227e-08	0	same
rs6589379	11	113374567	G	T	3.167e-08		rs2514218	11	113392994	T	0.3272	4.091e-10	4.94804e-10	18427	0.91
rs7927176	11	123395864	G	A	1.378e-08		rs7927437	11	123395987	T	0.2995	1.238e-08	9.55435e-09	123	0.99
rs12541	11	124623492	C	T	5.517e-09		rs55661361	11	124613957	A	0.3391	3.678e-12	9.86787e-12	9535	0.42
rs7944782	11	130795698	G	T	2.198e-08		rs10791097	11	130718630	T	0.4802	2.876e-12	8.34727e-12	77068	0.36
rs11223648	11	133840412	C	T	3.769e-11		rs11223651	11	133841034	T	0.2203	2.416e-11	2.21224e-11	622	1
rs1108073	12	2333638	C	T	7.633e-14		rs2007044	12	2344960	A	0.6332	2.625e-17	2.40195e-17	11322	0.76
rs10860964	12	103596455	C	T	0									7126790	same	(*) pC=1.4926e-07
rs4766428	12	110723245	C	T	7.093e-10		rs4766428	12	110723245	T	0.4591	7.093e-10	6.94854e-10	0	same
rs2695482	12	123623174	C	T	6.696e-08		rs2102949	12	123676763	A	0.7348	2.416e-14	2.03467e-14	53589	0.79
rs1191551	14	30000405	G	T	5.39e-08		rs2068012	14	30190316	T	0.7836	4.142e-08	4.41106e-08	189911	<0.2
rs7143919	14	72434002	G	A	7.17e-08		rs2190864	14	72416219	T	0.4077	3.795e-09	3.35655e-09	17783	0.213
rs10150710	14	99719680	C	T	9.56e-08		rs2693698	14	99719219	A	0.4485	1.375e-08	1.05679e-08	461	0.58
rs1475007	14	104297147	G	A	4.764e-10		rs12887734	14	104046834	T	0.2731	1.172e-13	7.68417e-14	250313	<0.2
rs11071612	15	61834227	C	T	1.068e-08		rs12903146	15	61854663	A	0.5686	1.038e-09	3.90901e-10	20436	0.91
rs12148337	15	70589272	C	T	5.33e-08		rs12148337	15	70589272	T	0.4868	5.33e-08	6.50645e-09	0	same
rs2568483	15	78752343	G	A	7.709e-08		rs8042374	15	78908032	A	0.7652	1.865e-12	2.03128e-12	155689	0.47
rs783540	15	83254708	G	A	5.857e-08		rs783540	15	83254708	A	0.5699	5.857e-08	5.04061e-08	0	same
rs12901010	15	84699034	G	A	7.557e-08		rs950169	15	84706461	T	0.2836	7.62e-11	5.50812e-18	7427	0.66
							rs2398180	15	96863169	T	0.438	0.002447	6.39176e-09			(*) Does not reach significance level in discovery and replication sets
rs11539637	15	91428290	C	T	8.595e-09		rs4702	15	91426560	A	0.5739	2.298e-12	2.08291e-24	1730	0.64
rs9926303	16	9940293	C	T	1.056e-08		rs9922678	16	9946319	A	0.3127	6.721e-09	1.15425e-08	6026	0.95
rs7403809	16	13750219	C	T	4.554e-10		rs7405404	16	13749859	T	0.2599	3.925e-10	6.63632e-10	360	1
rs7204797	16	29968015	C	T	3.815e-10		rs12691307	16	29939877	A	0.5224	1.298e-10	1.42005e-10	28138	0.65
							rs11641947	16	58669908	A	0.8193	1.2e-08	2.17484e-08			(*) Does not reach significance level in discovery and replication sets
rs2018916	16	63700508	C	T	1.263e-08		rs2018916	16	63700508	T	0.5106	1.263e-08	2.32648e-08	0	same
rs8062085	16	68289313	C	A	4.433e-08		rs8044995	16	68189340	A	0.1623	3.268e-08	8.1099e-08	99973	0.77
rs9891227	17	2164311	G	A	6.009e-09		rs4523957	17	2208899	T	0.6029	1.04e-09	1.09539e-09	44588	0.66
rs2955384	17	17939573	G	A	3.057e-08		rs8082590	17	17958402	A	0.6095	6.841e-09	7.12414e-09	18829	0.9
rs12966547	18	52752017	G	A	4.479e-11		rs11874716	18	52750688	T	0.6148	4.128e-11	6.96414e-10	1329	1
rs1792707	18	53774879	C	A	8.265e-08		rs9636107	18	53200117	A	0.5026	9.091e-13	1.78798e-11	574762	<0.2
rs6909	19	19619542	G	A	2.524e-08		rs2905427	19	19478023	T	0.6504	9.16e-09	8.6312e-09	141519	0.67
rs2053079	19	30987423	G	A	3.789e-09		rs2053079	19	30987423	A	0.7348	3.789e-09	3.68161e-09	0	same
							rs10425465	19	33897934	T	0.7507	8.273e-08	9.168e-08			(*) Does not reach significance level in discovery and replication sets
rs2103655	20	37425958	G	A	8.862e-11		rs6065094	20	37453194	A	0.3509	5.519e-11	5.32509e-11	27236	0.83
rs3788567	22	40006035	G	T	3.664e-11		rs5995756	22	40000313	T	0.4604	2.836e-11	5.70613e-12	5722	0.73
rs2273085	22	41615376	C	T	4.853e-08		rs61298040	22	41701341	T	0.6926	3.904e-08	4.08151e-12	85965	0.51
rs5751255	22	42648408	C	T	1.341e-08		rs1023500	22	42340844	T	0.8034	5.043e-08	5.68305e-13	307564	<0.2
